# Supplementary material for: Optimization of Oligomer Chitosan/Polyvinylpyrrolidone Coating for Enhancing Antibacterial, Hemostatic Effects and Biocompatibility of Nanofibrous Wound Dressing
Source: Polymers (Basel). 2022 Aug 29;14(17):3541. doi: 10.3390/polym14173541 (PMC9460443; doi:10.3390/polym14173541)
Supplement: Supplementary file 1 [file polymers-14-03541-s001.zip]

Archive with 1 entries (1 files):
- polymers-1840209-supplementary.pdf
